# Supplementary material for: Residues of Legume AG41 Peptide Crucial to Its Bio-Insecticidal Activity
Source: Biomolecules. 2023 Feb 27;13(3):446. doi: 10.3390/biom13030446 (PMC10046687; doi:10.3390/biom13030446)
Supplement: Supplementary file 1 [file biomolecules-13-00446-s001.zip]

Archive with 1 entries (1 files):
- biomolecules-2241311-supplementary.pdf
